# Supplementary material for: Complementary Roles of Two DNA Protection Proteins from Deinococcus geothermalis
Source: Int J Mol Sci. 2022 Dec 27;24(1):469. doi: 10.3390/ijms24010469 (PMC9820295; doi:10.3390/ijms24010469)
Supplement: Supplementary file 1 [file ijms-24-00469-s001.zip]

Archive with 1 entries (1 files):
- ijms-2056621-supplementary.pdf
